# Supplementary material for: Nuclear CK1δ as a critical determinant of PER:CRY complex dynamics and circadian period
Source: eLife. 2026 Jun 15;15:RP110786. doi: 10.7554/eLife.110786 (PMC13268647; doi:10.7554/eLife.110786)
Supplement: Figure 1—source data 2. [file elife-110786-fig1-data2.zip]

Archive with 7 entries (6 files):
- Fig 1_SD/
- Fig 1_SD/Figure 1B_endoCRY1.tif
- Fig 1_SD/Figure 1B_FLAG.tif
- Fig 1_SD/Figure 1C_long1.tif
- Fig 1_SD/Figure 1C_long2.tif
- Fig 1_SD/Figure 1C_short1.tif
- Fig 1_SD/Figure 1C_short2.tif
