# Supplementary material for: Nuclear CK1δ as a critical determinant of PER:CRY complex dynamics and circadian period
Source: eLife. 2026 Jun 15;15:RP110786. doi: 10.7554/eLife.110786 (PMC13268647; doi:10.7554/eLife.110786)
Supplement: Figure 3—source data 2. [file elife-110786-fig3-data2.zip]

Archive with 9 entries (8 files):
- Fig 3_SD/
- Fig 3_SD/Figure 3B_1_FLAG.tif
- Fig 3_SD/Figure 3B_2_CK1d.tif
- Fig 3_SD/Figure 3C_CHX_FLAG.tif
- Fig 3_SD/Figure 3D_CHX_endoCK1.tif
- Fig 3_SD/Figure 3F_1_oxCK1.tif
- Fig 3_SD/Figure 3F_2_endoCK1.tif
- Fig 3_SD/Figure 3G_1_oxCK1.tif
- Fig 3_SD/Figure 3G_2_endoCK1.tif
