# Supplementary material for: Nuclear CK1δ as a critical determinant of PER:CRY complex dynamics and circadian period
Source: eLife. 2026 Jun 15;15:RP110786. doi: 10.7554/eLife.110786 (PMC13268647; doi:10.7554/eLife.110786)
Supplement: Figure 3—figure supplement 1—source data 2. [file elife-110786-fig3-figsupp1-data2.zip]

Archive with 4 entries (3 files):
- Fig 3-fs1_SD/
- Fig 3-fs1_SD/Figure 3-fs1A_1_CK1d.tif
- Fig 3-fs1_SD/Figure 3-fs1A_2_FLAG.tif
- Fig 3-fs1_SD/Figure 3-fs1B,C_CK1d.tif
