# Supplementary material for: Nuclear CK1δ as a critical determinant of PER:CRY complex dynamics and circadian period
Source: eLife. 2026 Jun 15;15:RP110786. doi: 10.7554/eLife.110786 (PMC13268647; doi:10.7554/eLife.110786)
Supplement: Figure 4—source data 2. [file elife-110786-fig4-data2.zip]

Archive with 12 entries (11 files):
- Fig 4_SD/
- Fig 4_SD/Figure 4A_longexp_CK1d.tif
- Fig 4_SD/Figure 4A_shortexp_V5-PER2.tif
- Fig 4_SD/Figure 4B_PER2dCKBD_1_none.tif
- Fig 4_SD/Figure 4B_PER2dCKBD_2_high.tif
- Fig 4_SD/Figure 4B_PER2_1_none.tif
- Fig 4_SD/Figure 4B_PER2_2_high.tif
- Fig 4_SD/Figure 4C_V5_FLAG.tif
- Fig 4_SD/Figure 4D_1_V5_PER2.tif
- Fig 4_SD/Figure 4D_2_FLAG_CRY1.tif
- Fig 4_SD/Figure 4D_3_CK1d_shortexp.tif
- Fig 4_SD/Figure 4D_4_CK1d_longexp.tif
