# Supplementary material for: Nuclear CK1δ as a critical determinant of PER:CRY complex dynamics and circadian period
Source: eLife. 2026 Jun 15;15:RP110786. doi: 10.7554/eLife.110786 (PMC13268647; doi:10.7554/eLife.110786)
Supplement: Figure 6—source data 2. [file elife-110786-fig6-data2.zip]

Archive with 5 entries (4 files):
- Fig 6_SD/
- Fig 6_SD/Figure 6C_1-Load.tif
- Fig 6_SD/Figure 6C_2-IP.tif
- Fig 6_SD/Figure 6E_V5-PER2.tif
- Fig 6_SD/Figure 6F_hPER2.tif
