# Supplementary material for: Nuclear CK1δ as a critical determinant of PER:CRY complex dynamics and circadian period
Source: eLife. 2026 Jun 15;15:RP110786. doi: 10.7554/eLife.110786 (PMC13268647; doi:10.7554/eLife.110786)
Supplement: Figure 7—source data 2. [file elife-110786-fig7-data2.zip]

Archive with 2 entries (1 files):
- Fig 7_SD/
- Fig 7_SD/Figure 7D_V5.tif
